# Supplementary material for: The Impact of the COVID-19 Lockdown on Weight Loss and Body Composition in Subjects with Overweight and Obesity Participating in a Nationwide Weight-Loss Program: Impact of a Remote Consultation Follow-Up—The CO-RNPC Study
Source: Nutrients. 2021 Jun 23;13(7):2152. doi: 10.3390/nu13072152 (PMC8308256; doi:10.3390/nu13072152)
Supplement: Supplementary file 1 [file nutrients-13-02152-s001.zip]

Archive with 1 entries (1 files):
- nutrients-1240752-supplementary.pdf
